# Supplementary material for: Collaboration–competition dilemma in flattening the COVID‐19 curve
Source: Prod Oper Manag. 2022 Apr 14:10.1111/poms.13709. Online ahead of print. doi: 10.1111/poms.13709 (PMC9115479; doi:10.1111/poms.13709)
Supplement: Supplementary file 2 — Supporting Information [file POMS-9999-0-s002.xlsx]

## Sheet: Sheet1
Time (Day)	new cases excel	confirmed cases excel	hospital excel	ICU excel	deaths excel	total number of people tested excel	real reproduction rate R excel
1	0	0	0	0	0	0	3.2
2	0	0	0	0	0	0	3.2
3	0	0	0	0	0	0	3.2
4	0	0	0	0	0	0	3.2
5	0	0	0	0	0	0	3.2
6	0	0	0	0	0	0	3.2
7	0	0	0	0	0	0	3.2
8	0	0	0	0	0	0	3.2
9	0	0	0	0	0	0	3.2
10	0	0	0	0	0	0	3.2
11	0	0	0	0	0	0	3.2
12	0	0	0	0	0	0	3.2
13	0	0	0	0	0	0	3.2
14	0	0	0	0	0	0	3.2
15	0	0	0	0	0	0	3.2
16	0	0	0	0	0	0	3.2
17	0	0	0	0	0	0	3.2
18	0	0	0	0	0	0	3.2
19	0	0	0	0	0	0	3.2
20	0	0	0	0	0	0	3.2
21	1	1	0	0	0	0	3.2
22	0	1	0	0	0	0	3.2
23	0	1	0	0	0	0	3.2
24	0	1	0	0	0	12	3.2
25	0	1	0	0	0	74	3.2
26	3	4	0	0	0	222	3.2
27	2	6	0	0	0	471	3.2
28	9	15	0	0	0	761	3.2
29	6	21	0	0	0	970	3.2
30	10	31	0	0	0	1205	3.2
31	12	43	0	0	0	1596	3.2
32	31	74	0	0	0	1976	3.2
33	33	107	0	0	0	2317	3.2
34	33	140	0	0	0	2691	3.2
35	24	164	0	0	0	3056	3.2
36	20	184	0	0	0	3371	3.2
37	65	249	0	0	0	3779	3.2
38	247	496	2	0	0	5263	3.2
39	241	737	9	0	0	6949	3.2
40	175	912	14	0	0	9034	3.2
41	206	1118	32	0	1	12051	3.2
42	147	1265	36	4	1	16105	3.2
43	100	1365	39	4	3	18866	3.2
44	99	1464	46	4	3	21736	3.2
45	180	1644	47	11	3	27999	0.5
46	176	1820	59	15	3	34585	0.5
47	213	2033	66	20	6	41412	0.5
48	239	2272	81	23	7	47395	0.5
49	308	2580	100	30	7	52514	0.5
50	174	2754	122	33	7	55021	0.5
51	148	2902	136	38	7	56309	0.5
52	297	3199	149	50	10	59873	0.5
53	313	3512	161	51	12	63401	0.5
54	292	3804	168	72	13	66745	0.5
55	297	4101	190	75	15	69930	0.5
56	262	4363	211	91	20	73221	0.5
57	166	4529	191	101	24	75022	0.5
58	106	4635	210	104	26	76265	0.5
59	264	4899	212	110	32	79437	0.5
60	208	5107	200	117	39	82883	0.5
61	198	5305	210	114	44	86820	0.5
62	198	5503	206	110	50	90380	0.5
63	164	5667	207	112	60	93937	0.5
64	88	5755	195	114	62	95323	0.5
65	72	5827	199	109	71	96441	0.5
66	158	5985	207	105	77	99971	0.5
67	140	6125	178	101	88	102940	0.5
68	106	6231	153	95	100	105216	0.5
69	103	6334	160	92	107	106546	0.5
70	68	6402	142	89	112	107900	0.5
71	109	6511	131	83	118	109319	0.5
72	76	6587	136	79	127	110564	0.5
73	77	6664	130	73	133	111881	0.5
74	122	6786	130	71	139	115249	0.5
75	103	6889	128	64	145	118678	0.5
76	80	6969	113	64	152	121788	0.5
77	108	7077	100	65	157	124919	0.5
78	49	7126	90	61	164	126095	0.5
79	36	7162	100	58	179	127238	0.5
80	84	7246	104	58	184	131014	0.5
81	78	7324	85	58	186	134595	0.6
82	77	7401	77	54	188	137941	0.6
83	69	7470	74	50	197	140916	0.6
84	53	7523	65	53	201	144197	0.6
85	25	7548	66	50	202	145329	0.6
86	37	7585	73	49	204	146302	0.6
87	71	7656	74	52	207	150406	0.6
88	50	7706	74	44	207	154520	0.6
89	39	7745	75	40	208	158474	0.6
90	39	7784	61	37	211	162913	0.6
91	43	7827	47	37	213	164424	0.6
92	23	7850	48	37	214	165979	0.6
93	44	7894	47	33	214	167239	0.6
94	45	7939	51	33	214	171968	0.6
95	43	7982	37	33	216	176284	0.6
96	39	8021	31	30	216	180568	0.6
97	29	8050	34	28	219	184320	0.6
98	41	8091	35	26	219	188120	0.6
99	11	8102	34	24	221	189420	0.6
100	12	8114	37	22	222	190421	0.6
101	23	8137	36	22	224	194818	0.6
102	19	8156	34	23	228	199612	0.6
103	19	8175	39	23	229	204080	0.6
104	23	8198	38	21	232	208277	0.6
105	21	8219	38	20	232	212448	0.6
106	13	8232	30	20	232	213749	0.6
107	3	8235	31	20	233	214412	0.6
108	17	8252	33	18	233	218817	0.6
109	20	8272	34	16	233	223473	0.6
110	19	8291	34	17	234	227420	0.6
111	14	8305	27	14	234	228564	0.6
112	26	8331	33	13	235	231906	0.6
113	6	8337	23	12	235	232945	0.6
114	6	8343	26	12	235	233843	0.6
115	18	8361	27	14	235	237913	0.6
116	12	8373	26	11	235	241365	0.6
117	18	8391	26	10	235	244643	0.6
118	16	8407	25	10	236	247425	0.6
119	16	8423	22	8	236	250014	0.6
120	0	8423	19	8	236	250827	0.6
121	6	8429	20	8	236	251465	0.6
122	7	8436	21	8	236	252208	0.6
123	31	8467	23	9	237	256052	0.6
124	12	8479	21	6	237	259182	0.6
125	17	8496	22	6	238	262099	0.6
126	30	8526	19	5	238	265027	0.6
127	8	8534	18	5	238	265974	0.6
128	9	8543	18	5	238	266907	0.6
129	18	8561	17	5	239	272657	0.6
130	13	8574	19	3	239	278317	0.6
131	14	8588	17	2	239	282874	0.6
132	11	8599	11	4	242	287742	0.6
133	13	8612	11	5	242	292370	0.6
134	7	8619	11	5	242	293614	0.6
135	6	8625	11	5	242	294747	0.6
136	18	8643	9	7	242	300593	0.6
137	36	8679	11	7	242	306042	0.6
138	15	8694	12	6	243	311022	0.6
139	13	8707	12	5	244	315578	0.6
140	18	8725	10	6	244	319381	0.6
141	6	8731	10	6	244	320439	0.6
142	4	8735	10	6	244	321467	0.6
143	27	8762	6	7	248	326499	0.6
144	13	8775	6	6	248	331155	0.6
145	21	8796	10	6	249	335778	0.6
146	17	8813	12	6	249	339954	0.6
147	22	8835	16	4	249	343883	0.6
148	10	8845	18	4	249	344993	0.6
149	1	8846	18	4	249	345979	0.6
150	26	8872	15	2	249	351914	0.6
151	10	8882	17	2	250	356938	0.6
152	8	8890	14	3	251	362057	0.8
153	9	8899	16	3	251	366800	0.8
154	10	8909	11	3	251	371336	0.8
155	2	8911	11	3	251	372761	0.8
156	1	8912	11	3	251	373953	0.8
157	14	8926	9	2	251	380286	0.8
158	10	8936	7	2	251	385624	0.8
159	11	8947	5	3	251	390924	0.8
160	8	8955	5	2	252	395735	0.8
161	13	8968	2	2	252	400428	0.8
162	4	8972	2	2	252	401822	0.8
163	5	8977	2	2	252	403018	0.8
164	19	8996	5	1	253	409382	0.8
165	8	9004	6	1	253	414643	0.8
166	6	9010	4	1	253	420051	0.8
167	4	9014	5	1	254	424602	0.8
168	12	9026	7	1	255	428741	0.8
169	1	9027	8	1	255	430155	0.8
170	3	9030	8	1	255	431500	0.8
171	21	9051	9	1	255	437513	0.8
172	6	9057	6	1	255	442331	0.8
173	22	9079	2	1	255	447260	0.8
174	6	9085	2	1	255	451739	0.8
175	24	9109	2	1	255	456256	0.8
176	6	9115	2	1	255	457958	0.8
177	9	9124	2	1	255	459428	0.8
178	24	9148	5	2	255	466298	0.8
179	16	9164	4	2	255	472183	0.8
180	37	9201	4	2	255	478076	0.8
181	23	9224	4	2	255	483640	0.8
182	72	9296	8	1	255	489107	0.8
183	13	9309	8	1	255	491217	1.1
184	13	9322	8	1	255	493116	1.1
185	38	9360	13	1	256	502436	1.1
186	40	9400	11	1	256	510875	1.1
187	66	9466	10	1	256	519637	1.1
188	78	9544	11	3	256	528323	1.1
189	79	9623	13	2	256	536764	1.1
190	35	9658	13	2	256	540061	1.1
191	34	9692	13	2	256	543226	1.1
192	63	9755	14	2	256	556723	1.1
193	42	9797	13	2	256	569694	1.1
194	63	9860	13	2	256	583133	1.1
195	54	9914	10	1	257	596396	1.1
196	76	9990	6	2	261	610162	1.1
197	43	10033	6	2	261	616187	1.1
198	27	10060	6	2	261	621483	1.1
199	74	10134	13	1	261	639751	1.1
200	58	10192	11	1	262	656738	1.1
201	60	10252	11	0	262	673273	1.1
202	50	10302	12	0	264	688932	1.1
203	53	10355	14	0	264	704201	1.1
204	45	10400	14	0	264	711004	1.1
205	19	10419	14	0	264	717968	1.1
206	67	10486	16	1	264	739160	1.1
207	42	10528	17	1	264	758544	1.1
208	40	10568	16	1	264	777402	1.1
209	51	10619	16	1	264	794736	1.1
210	84	10703	15	1	264	811245	1.1
211	41	10744	15	1	264	817637	1.1
212	50	10794	15	1	264	824431	1.1
213	148	10942	11	1	264	847164	0.9
214	115	11057	9	1	264	867607	0.9
215	101	11158	11	0	264	886798	0.9
216	125	11283	13	0	264	904538	0.9
217	119	11402	16	0	264	920146	0.9
218	73	11475	16	0	264	926163	0.9
219	60	11535	16	0	264	932591	0.9
220	132	11667	15	0	264	953622	0.9
221	113	11780	10	1	264	972506	0.9
222	124	11904	13	1	264	990460	0.9
223	132	12036	10	1	265	1006154	0.9
224	118	12154	15	1	265	1021137	0.9
225	67	12221	15	1	265	1028248	0.9
226	78	12299	15	1	265	1035019	0.9
227	103	12402	20	1	265	1056562	0.9
228	132	12534	18	1	265	1075584	0.9
229	137	12671	14	1	265	1093293	0.9
230	116	12787	18	2	266	1108583	0.9
231	94	12881	15	1	267	1122735	0.9
232	58	12939	15	1	267	1128581	0.9
233	77	13016	15	1	267	1134393	0.9
234	163	13179	22	1	267	1155204	0.9
235	101	13280	19	2	267	1172017	0.9
236	143	13423	21	2	267	1188388	0.9
237	133	13556	23	2	270	1202886	0.9
238	130	13686	18	2	270	1216797	0.9
239	63	13749	18	2	270	1222837	0.9
240	54	13803	17	2	270	1228825	0.9
241	124	13927	17	3	274	1248077	0.9
242	110	14037	21	3	274	1263618	0.9
243	118	14155	25	3	274	1278614	0.9
244	131	14286	22	3	274	1291571	1.3
245	134	14420	24	3	275	1304762	1.3
246	110	14530	24	3	275	1310588	1.3
247	89	14619	24	3	275	1316631	1.3
248	207	14826	23	3	275	1335972	1.3
249	198	15024	19	4	275	1350989	1.3
250	199	15223	21	3	275	1365359	1.3
251	168	15391	22	4	275	1378490	1.3
252	141	15532	19	3	275	1391304	1.3
253	65	15597	19	3	275	1397234	1.3
254	79	15676	19	3	275	1403735	1.3
255	165	15841	27	5	276	1423654	1.3
256	155	15996	24	3	277	1439487	1.3
257	162	16158	20	3	277	1454822	1.3
258	140	16298	17	5	278	1468678	1.3
259	137	16435	23	5	278	1481812	1.3
260	88	16523	23	5	278	1487782	1.3
261	93	16616	29	5	278	1494230	1.3
262	219	16835	22	6	278	1514965	1.3
263	184	17019	23	6	278	1532041	1.3
264	221	17240	30	6	279	1548298	1.3
265	285	17525	39	6	279	1563962	1.3
266	367	17892	38	6	279	1579459	1.3
267	231	18123	38	6	279	1587008	1.3
268	203	18326	41	6	279	1594831	1.3
269	484	18810	47	7	279	1618467	1.4
270	391	19201	46	7	280	1639549	1.4
271	514	19715	43	8	280	1660915	1.4
272	431	20146	39	8	281	1682027	1.4
273	617	20763	51	10	282	1702758	1.4
274	384	21147	50	10	282	1712421	1.4
275	323	21470	53	10	282	1722210	1.4
276	646	22116	56	8	282	1750246	1.4
277	683	22799	53	8	282	1777591	1.4
278	691	23490	58	12	282	1803475	1.4
279	603	24093	58	14	284	1831339	0.85
280	652	24745	71	16	285	1858722	0.85
281	389	25134	73	19	285	1871294	0.85
282	384	25518	77	19	285	1883048	0.85
283	706	26224	77	20	285	1914179	0.85
284	601	26825	82	21	285	1939894	0.85
285	662	27487	72	23	285	1963763	0.85
286	637	28124	89	21	291	1987444	0.85
287	697	28821	84	23	294	2009618	0.85
288	379	29200	95	22	294	2019536	0.85
289	406	29606	99	29	294	2030502	0.85
290	720	30326	103	32	294	2059003	0.85
291	634	30960	102	37	298	2080826	0.85
292	654	31614	108	35	300	2102430	0.85
293	562	32176	108	30	305	2121825	0.85
294	518	32694	91	36	306	2139978	0.85
295	286	32980	94	34	306	2148287	0.85
296	278	33258	94	35	306	2156670	0.85
297	609	33867	102	36	311	2182447	0.85
298	414	34281	96	35	314	2201973	0.85
299	513	34794	83	35	316	2221403	0.85
300	478	35272	89	33	316	2240012	0.85
301	445	35717	90	31	328	2255959	0.85
302	236	35953	87	31	328	2262980	0.85
303	229	36182	87	36	328	2270087	0.85
304	449	36631	93	35	332	2293086	0.85
